# Supplementary material for: Investigation of synovial fluid induced Staphylococcus aureus aggregate development and its impact on surface attachment and biofilm formation
Source: PLoS One. 2020 Apr 17;15(4):e0231791. doi: 10.1371/journal.pone.0231791 (PMC7164621; doi:10.1371/journal.pone.0231791)
Supplement: S1 Data — (XLSX) [file pone.0231791.s001.xlsx]

## Sheet: Fig 1C
-SF	+SF
0.8	30.4
1	31.7
1	28.7

## Sheet: Fig 1D
-SF	+SF
6592	15296
7872	14848
7552	9792
6592	10880
10176	16896
7104	16064
7040	18048
6912	15616
6784	15872
6656	17536
6720	20160
6656	16064
	17728

## Sheet: Fig. 2A
-SF	5m	15m	30m	60m	120m
3.1	25.9	45.3	50.6	53.2	60.5
4	20.65	35.15	49.5	55.9	60.6
2.8	22.9	33.4	42.4	56.4	62.2
1	7.9	21.6	31.3	41.8	55.7
1.1	11.3	21.2	34.5	41.7	51.6

## Sheet: Fig. 2B
See FCS Files

## Sheet: Fig. 3
PBS	SF	Fibronectin	Fibrinogen	BSA	eDNA	HA
2.9	62.7	51.8	39.2	7.3	3.9	3
3	61.7	52.4	37	7	3.3	3.2
2.7	58.4	54.1	38.8	7.8	3.8	2.9
3.3	65.3	49.6	41.5	8.1	3.7	2.8
3.6	63.2	47.4	46.6	7.1	4	3.3
3.5	60.8	52.6	40.3	6.5	4	3.2
4	67.4	50.9	43.2	8.6	3.7	1.7
4	64.8	52.9	44.9	7.9	4	1.6
3.4	68.8	52.5	51	11.1	3.7	1.8

## Sheet: Fig. 4B
Shear Stress (mPa)	-SF												+SF
0.077	796	929	823	925	868	944	663	652	670	516	550	566	162	157	199	191	214	167	26	27	19	22	23	22
8.4	683	621	692	658	693	680	261	325	316	277	286	303	48	64	52	58	52	43	25	51	50	29	24	32	27	9	20
816	382	400	485	428	459	472	166	162	131	132	179		26	12	13	15	10	19	5	8	10	11	9	9

## Sheet: Fig. 5
	-SF			+SF
HA	249	234	315	4288	3422	3590
Ti	133	84	78	2535	3401	2573
316	93	102	84	2149	2747	2386

## Sheet: Fig. 6B
No Treatment	SF	Proteinase K + SF	Boiled SF
611	62	246	456
481	61	277	481
594	61	289	565
	78	237	498
	54	226	497
	50	276	484
	47	222	570
	63	250	540
	68	246	499

## Sheet: Fig. 6A
NT	BSA	eDNA	Fibrinogen	HA	Fibronectin	SF
740	174.667	658.5	193.667	623	175	25
770.333	153	800.333	100.667	819.667	184	51
750.333	162.667	730.667	135	750	191	50
548	134	503	93	434	92	29
536	152	531	70	415	175	24
584	132	524	97	503	82	32
539	138	461	70	502		27
527	150	491	103	519		9
535	100	472	74	571		20
